# Supplementary material for: Differential Genetic Architecture of Insulin Resistance (HOMA-IR) Based on Obesity Status: Evidence from a Large-Scale GWAS of Koreans
Source: Curr Issues Mol Biol. 2025 Jun 16;47(6):461. doi: 10.3390/cimb47060461 (PMC12191708; doi:10.3390/cimb47060461)
Supplement: Supplementary file 1 [file cimb-47-00461-s001.zip]

Archive with 5 entries (5 files):
- Figure S1.png
- Figure S2a.png
- Figure S2b.png
- Supplementary Figure.pdf
- Supplementary Table.xlsx
