# Supplementary material for: Differential Genetic Architecture of Insulin Resistance (HOMA-IR) Based on Obesity Status: Evidence from a Large-Scale GWAS of Koreans
Source: Curr Issues Mol Biol. 2025 Jun 16;47(6):461. doi: 10.3390/cimb47060461 (PMC12191708; doi:10.3390/cimb47060461)
Supplement: Supplementary file 1 [file cimb-47-00461-s001.zip › Supplementary Table.xlsx]

## Sheet: Table S1
Table S1. Baseline population characteristics
	Total	Normal	Overweight-Obese	p
N	8906	2635	6271
Female (n,%)	4955(55.64)	1472(55.86)	3483(55.54)	0.798098
Age (mean±sd)	53.16±8.54	53.42±8.99	53.06±8.35	0.0755595
Lifestyle
Alcohol intake (g/week)	143.07±195.14	136.59±191.52	145.67±196.55	0.184899
Drinking status (n, %): Never/ Quit/ Current	4396 (49.61) 469 (5.29) 3997 (45.10)	1339 (51.11) 136 (5.19) 1145 (43.70)	3057 (48.97) 333 (5.33) 2852 (45.69)	0.184
Smoking status (n, %): Never/ Quit/ Current	5763 (65.17) 1380 (15.61) 1700 (19.22)	1682 (64.37) 333 (12.74) 598 (22.89)	4081 (65.51) 1047 (16.81) 1102 (17.69)	<0.001
Exercise status (n, %): No/ Yes	6030 (67.77) 2868 (32.23)	1882 (71.45) 752 (28.55)	4148 (66.22) 2116 (33.78)	<0.001
Disease
Hypertension (n, %)	2827 (31.79)	601 (22.89)	2226 (35.52)	<0.001
Diabetes (n, %)	925 (13.29)	165 (8.31)	760 (15.28)	<0.001
Abdominal Obesity	2800 (31.46)	115 (4.37)	2685 (42.84)	<0.001
Hypo-HDL cholesterolemia (n, %)	4168 (46.80)	943 (35.79)	3225 (51.43)	<0.001
Hypertriglyceridemia (n, %)	1729 (19.42)	263 (9.98)	1466 (23.38)	<0.001
Hypercholesterolemia (n, %)	1099 (12.34)	226 (8.58)	873 (13.92)	<0.001
Metabolic Syndrome (n, %)	2660 (39.32)	290 (13.74)	2370 (50.92)	<0.001
Cancer (n, %)	131 (1.60)	35 (1.45)	96 (1.66)	0.543488
Myocardial infarction (n, %)	70 (1.18)	12 (0.69)	58 (1.38)	0.037
Ichemic stroke (n, %)	119 (1.34)	29 (1.10)	90 (1.44)	0.248775
Anthropometric traits
Body mass index (kg/m2)	24.66±2.89	21.41±1.15	26.03±2.23	<0.001
Waist circumference (cm)	83.17±8.39	75.87±6.15	86.23±7.24	<0.001
Systolic blood pressure (mmHg)	120.02±18.07	116.41±17.68	121.53±18.02	<0.001
Diastolic blood pressure (mmHg)	76.48±11.55	74.03±11.17	77.51±11.55	<0.001
Biochemical traits
Glucose (mg/dL)	93.76±20.35	90.56±18.69	95.10±20.87	<0.001
HbA1C (%)	5.72±0.81	5.59±0.74	5.77±0.83	<0.001
Fasting insulin (μIU/mL)	7.83±4.39	6.62±3.57	8.34±4.60	<0.001
Total cholesterol (mg/dl)	198.37±35.51	192.07±33.51	201.01±35.99	<0.001
HDL-C (mg/dL)	47.17±11.25	50.59±12.28	45.74±10.47	<0.001
TG (mg/dL)	148.82±103.46	120.25±78.02	160.81±110.26	<0.001
γ-GTP (IU/L)	33.28±48.63	29.90±58.53	34.70±43.74	<0.001
AST (IU/L)	25.77±24.19	25.03±14.47	26.08±27.25	0.0179624
ALT (IU/L)	24.62±25.92	20.91±17.78	26.17±28.51	<0.001
Albumin	4.51±0.26	4.49±0.27	4.52±0.26	<0.001
Uric Acid (mg/dL)	5.02±1.30	4.73±1.23	5.15±1.31	<0.001
Creatinine (mg/dL)	0.87±0.21	0.86±0.21	0.88±0.20	<0.001
BUN (mg/dL)	14.55±4.31	14.48±5.08	14.58±3.94	0.359057
CRP (mg/dL)	0.76±2.62	0.64±2.33	0.81±2.73	<0.001
WBC blood (Thous/uL)	6.40±1.78	6.15±1.80	6.50±1.77	<0.001
RBC blood (Mil/uL)	4.46±0.45	4.38±0.44	4.50±0.45	<0.001
Blood Calcium Level (mg/dL)	9.59±0.46	9.55±0.48	9.60±0.46	0.000600996
Hemoglobin (g/dL)	13.75±1.56	13.52±1.54	13.85±1.56	<0.001
Hematocrit (%)	41.47±4.43	40.95±4.37	41.69±4.44	<0.001
Platelet (Thous/uL)	260.87±61.50	256.11±60.82	262.87±61.68	<0.001
MCV (fL)	93.48±4.90	93.90±5.02	93.30±4.83	0.000810285
MCH (pg)	31.04±1.94	31.08±2.01	31.02±1.91	0.420034
MCHC (g/dL)	33.20±1.12	33.09±1.12	33.25±1.11	<0.001
Nutrients
Energy (kcal)	1873.35±656.00	1843.95±635.53	1885.65±664.04	0.00579621
Protein (%)	13.16±2.42	13.03±2.40	13.22±2.43	0.00111176
Fat (%)	13.54±5.46	13.47±5.35	13.57±5.50	0.445884
Sugar (%)	72.12±7.04	72.30±6.87	72.04±7.12	0.107461
Calcium (mg)	457.22±274.05	451.18±271.95	459.75±274.90	0.180423
Phosphorous (mg)	962.79±409.51	943.25±404.13	970.96±411.50	0.00364962
Iron (mg)	10.48±5.47	10.24±5.38	10.59±5.51	0.00576833
Potassium (mg)	2420.63±1211.64	2354.75±1188.31	2448.20±1220.31	0.000886195
Vitamin A (R.E.)	506.60±398.87	489.64±377.81	513.70±407.18	0.00801302
Sodium (mg)	3008.94±1648.77	2926.70±1634.41	3043.35±1653.66	0.00243681
Vitamin B1 (mg)	1.15±0.59	1.12±0.56	1.17±0.60	0.000831486
Vitamin B2 (mg)	0.95±0.50	0.93±0.49	0.96±0.51	0.011743
Niacin (mg)	14.98±6.98	14.53±7.03	15.17±6.95	<0.001
Vitamin C (mg)	119.79±92.54	116.98±92.14	120.96±92.68	0.065881
Zinc (mg)	8.38±4.49	8.24±4.65	8.44±4.42	0.0571412
Vitamin B6 (mg)	1.71±0.81	1.67±0.79	1.73±0.82	0.00246223
Folate (ug)	234.91±134.21	229.47±131.47	237.19±135.29	0.0131124
Fiber (g)	6.61±3.45	6.46±3.42	6.68±3.46	0.008203
Vitamin E (mg)	8.83±5.36	8.62±5.28	8.92±5.38	0.0158262
Cholesterol (mg)	162.84±137.91	161.86±137.25	163.25±138.19	0.66685
